# Supplementary material for: Genomic outbreak investigation of biosafety-level-3 pathogens using nanopore sequencing
Source: Microb Genom. 2026 Jun 30;12(6):001742. doi: 10.1099/mgen.0.001742 (PMC13317016; doi:10.1099/mgen.0.001742)
Supplement: Table S1. [file mgen-12-01742-s002.xls]

## Sheet: 748b4434-ea03-4819-bfee-ab0cf94
mean_length;mean_qscore;median_length;median_qscore;read_count;total_length;pct_q15;sample;species;Theoretical coverage;Est. genome size
6586.3;14.7;4504.0;21.4;256819;1691478215;78.5;14RA5914;Ba. anthracis;308;5500000
5652.6;14.6;3765.0;21.5;239275;1352525572;78.6;14RA5915;Ba. anthracis;246;5500000
5953.6;14.2;4162.0;21.3;315048;1875674318;76.6;14RA5916;Ba. anthracis;341;5500000
5842.5;14.6;3957.0;21.5;336322;1964969847;78.2;12RA1944;Ba. anthracis;357;5500000
6043.8;14.8;4246.0;21.6;563195;3403865242;78.7;12RA1947;Ba. anthracis;619;5500000
5136.2;14.5;3507.0;21.3;447747;2299697039;77.7;09RA5721;Ba. anthracis;418;5500000
4356.8;14.4;2034.0;21.4;211840;922937726;77.8;22RA24624;Ba. anthracis;168;5500000
5611.2;14.7;3112.0;21.5;211072;1184372800;78.7;21RA23352;Ba. anthracis;215;5500000
5489.6;14.3;3562.0;20.0;18359;100783334;76.1;21RB23785;Br. melitensis;31;3300000
3730.9;14.2;3000.0;19.9;54841;204603971;76.5;21RB23838;Br. melitensis;62;3300000
4075.5;14.3;3523.0;20.0;94460;384971671;76.4;21RB23800;Br. melitensis;117;3300000
3642.9;14.3;2923.0;20.0;72290;263344622;76.5;21RB23839;Br. melitensis;80;3300000
4502.2;14.5;3551.0;20.0;57731;259917482;77.6;21RB23844;Br. melitensis;79;3300000
4819.5;14.4;3563.0;20.0;45090;217312321;77.0;21RB23851;Br. melitensis;66;3300000
4070.4;14.3;3309.0;20.0;44901;182764711;76.5;21RB23854;Br. melitensis;55;3300000
4200.9;14.4;3434.0;19.9;53146;223263465;76.8;21RB23871;Br. melitensis;68;3300000
4131.0;14.0;3340.0;19.8;79821;329740191;75.2;08RB3450;Br. suis;100;3300000
4305.3;14.3;3115.0;20.0;40700;175227339;76.3;15RB2997;Br. suis;53;3300000
3844.4;14.4;2879.5;20.1;46258;177835287;77.5;17RB15632;Br. suis;54;3300000
3926.2;14.8;2784.0;20.1;66240;260070788;78.6;17RB15633;Br. suis;79;3300000
3914.1;14.3;2756.0;20.0;47272;185027255;76.7;17RB15634;Br. suis;56;3300000
3523.5;15.2;1573.0;20.3;82162;289500727;79.7;14RB8412;Br. suis;88;3300000
3847.9;15.1;1733.0;20.3;67297;258953831;79.7;15RB2242;Br. suis;78;3300000
3691.5;15.2;1693.0;20.2;76661;282991413;79.6;08RB3701;Br. suis;86;3300000
3643.2;15.0;1623.0;20.3;56714;206618156;79.2;08RB3277;Br. suis;63;3300000
1251.9;14.4;511.0;21.5;607143;760072045;78.2;13T0009;F. tularensis;447;1700000
2596.4;14.6;1515.0;21.8;155560;403890777;79.2;17T1131;F. tularensis;238;1700000
1528.2;14.6;551.0;21.9;528559;807746029;79.0;19T0042;F. tularensis;475;1700000
1124.2;14.4;385.0;21.6;494873;556330096;78.0;13T0036;F. tularensis;327;1700000
2476.0;14.8;1021.0;21.8;733204;1815421158;79.6;14T0026;F. tularensis;1068;1700000
3072.5;14.1;1766.0;21.6;220647;677939273;77.6;15T0767;F. tularensis;399;1700000
2058.8;14.6;1035.0;21.8;196379;404296508;79.3;14T0114;F. tularensis;238;1700000
1918.1;14.7;1023.0;21.7;448003;859319248;79.4;16T0026;F. tularensis;505;1700000
1519.6;14.8;514.0;21.9;285786;434266566;79.5;18T0200;F. tularensis;255;1700000
Table S1. Quality of Illumina and ONT sequencing
