# Supplementary material for: Genomic outbreak investigation of biosafety-level-3 pathogens using nanopore sequencing
Source: Microb Genom. 2026 Jun 30;12(6):001742. doi: 10.1099/mgen.0.001742 (PMC13317016; doi:10.1099/mgen.0.001742)
Supplement: Table S2. [file mgen-12-01742-s003.xls]

## Sheet: 01a1ea8c-87c4-4ae4-8bec-dac4052
strain_id	species	pipeline	TP	FP	FN	Filtered_correctly	Filtered_incorrectly	count_filter_correct	count_filter_incorrect	Precision	Recall	F1
21RB23785	B_melitensis	clair_520	347	34	64	25	63	window:20, DP:10, AF:1	DP:59, window:6	0.9108	0.8443	0.8763
21RB23838	B_melitensis	clair_520	421	16	6	19	6	window:18, DP:1	window:6	0.9634	0.9859	0.9745
21RB23800	B_melitensis	clair_520	419	20	7	20	6	window:20	window:6	0.9544	0.9836	0.9688
21RB23839	B_melitensis	clair_520	430	20	8	18	8	window:18	window:8	0.9556	0.9817	0.9685
21RB23844	B_melitensis	clair_520	420	16	6	20	6	window:18, AF:2, qual:1	window:6	0.9633	0.9859	0.9745
21RB23851	B_melitensis	clair_520	429	20	9	19	9	window:18, AF:1	window:8, qual:1	0.9555	0.9795	0.9673
21RB23854	B_melitensis	clair_520	421	16	6	19	6	window:18, AF:1	window:6	0.9634	0.9859	0.9745
21RB23871	B_melitensis	clair_520	429	20	9	18	8	window:18	window:8	0.9555	0.9795	0.9673
21RB23785	B_melitensis	PACU_520	393	44	18	27	17	distance:22, af:5, qual:2	af:13, distance:4	0.8993	0.9562	0.9269
21RB23838	B_melitensis	PACU_520	419	16	8	20	8	distance:18, af:3, qual:1	af:4, distance:4	0.9632	0.9813	0.9722
21RB23800	B_melitensis	PACU_520	421	19	5	21	4	distance:20, af:2	distance:4	0.9568	0.9883	0.9723
21RB23839	B_melitensis	PACU_520	430	21	8	19	8	distance:18, af:2	distance:6, af:4	0.9534	0.9817	0.9674
21RB23844	B_melitensis	PACU_520	420	16	6	19	6	distance:18, af:2	distance:4, af:2	0.9633	0.9859	0.9745
21RB23851	B_melitensis	PACU_520	427	21	11	19	10	distance:18, af:2	distance:6, af:4	0.9531	0.9749	0.9639
21RB23854	B_melitensis	PACU_520	419	16	8	19	8	distance:18, af:2	af:4, distance:4	0.9632	0.9813	0.9722
21RB23871	B_melitensis	PACU_520	427	20	11	19	10	distance:18, af:3	distance:6, af:4	0.9553	0.9749	0.965
21RB23785	B_melitensis	snippy_assembly_520	409	9	2	0	0			0.9785	0.9951	0.9867
21RB23838	B_melitensis	snippy_assembly_520	426	0	1	0	0			1	0.9977	0.9988
21RB23800	B_melitensis	snippy_assembly_520	414	0	12	0	0			1	0.9718	0.9857
21RB23839	B_melitensis	snippy_assembly_520	435	0	3	0	0			1	0.9932	0.9966
21RB23844	B_melitensis	snippy_assembly_520	425	0	1	0	0			1	0.9977	0.9988
21RB23851	B_melitensis	snippy_assembly_520	435	0	3	0	0			1	0.9932	0.9966
21RB23854	B_melitensis	snippy_assembly_520	426	1	1	0	0			0.9977	0.9977	0.9977
21RB23871	B_melitensis	snippy_assembly_520	435	0	3	0	0			1	0.9932	0.9966
08RB3450	B_suis	clair_520	4517	52	130	540	129	window:535, qual:67, AF:40, DP:1	window:128, AF:1	0.9886	0.972	0.9803
15RB2997	B_suis	clair_520	4529	41	136	519	135	window:515, qual:66, AF:31, DP:4	window:134, DP:3	0.991	0.9708	0.9808
17RB15632	B_suis	clair_520	4488	48	132	533	128	window:520, qual:64, AF:20, DP:9	window:126, DP:2	0.9894	0.9714	0.9803
17RB15633	B_suis	clair_520	4527	46	132	525	130	window:521, qual:60, AF:32, DP:1	window:130	0.9899	0.9717	0.9807
17RB15634	B_suis	clair_520	4489	48	131	516	128	window:504, qual:59, AF:26, DP:14	window:126, DP:2	0.9894	0.9716	0.9805
14RB8412	B_suis	clair_520	4527	45	139	540	135	window:534, qual:65, AF:37	window:135	0.9902	0.9702	0.9801
15RB2242	B_suis	clair_520	4509	65	134	548	130	window:547, qual:63, AF:37	window:130	0.9858	0.9711	0.9784
08RB3701	B_suis	clair_520	4516	53	129	549	128	window:545, qual:75, AF:38	window:128	0.9884	0.9722	0.9802
08RB3277	B_suis	clair_520	4509	60	131	543	129	window:541, qual:64, AF:24	window:129	0.9869	0.9718	0.9793
08RB3450	B_suis	PACU_520	4452	59	195	529	160	distance:519, af:245, qual:3	distance:92, af:68	0.9869	0.958	0.9723
15RB2997	B_suis	PACU_520	4418	53	247	522	212	distance:514, af:227, qual:4	af:118, distance:96	0.9881	0.9471	0.9672
17RB15632	B_suis	PACU_520	4418	67	202	540	198	distance:530, af:279	af:104, distance:94	0.9851	0.9563	0.9705
17RB15633	B_suis	PACU_520	4458	55	201	516	164	distance:509, af:230	distance:94, af:72	0.9878	0.9569	0.9721
17RB15634	B_suis	PACU_520	4433	64	187	521	184	distance:514, af:227, qual:5	af:93, distance:92	0.9858	0.9595	0.9725
14RB8412	B_suis	PACU_520	4501	54	165	518	127	distance:508, af:205, qual:1	distance:97, af:31	0.9881	0.9646	0.9762
15RB2242	B_suis	PACU_520	4475	75	168	513	131	distance:507, af:168	distance:94, af:38	0.9835	0.9638	0.9736
08RB3701	B_suis	PACU_520	4490	58	155	519	120	distance:510, af:211	distance:92, af:28	0.9872	0.9666	0.9768
08RB3277	B_suis	PACU_520	4471	75	169	518	133	distance:513, af:159	distance:93, af:40	0.9835	0.9636	0.9734
08RB3450	B_suis	snippy_assembly_520	4613	3	34	0	0			0.9994	0.9927	0.996
15RB2997	B_suis	snippy_assembly_520	4618	1	47	0	0			0.9998	0.9899	0.9948
17RB15632	B_suis	snippy_assembly_520	4572	12	48	0	0			0.9974	0.9896	0.9935
17RB15633	B_suis	snippy_assembly_520	4618	5	41	0	0			0.9989	0.9912	0.995
17RB15634	B_suis	snippy_assembly_520	4579	6	41	0	0			0.9987	0.9911	0.9949
14RB8412	B_suis	snippy_assembly_520	4617	4	49	0	0			0.9991	0.9895	0.9943
15RB2242	B_suis	snippy_assembly_520	4601	20	42	0	0			0.9957	0.991	0.9933
08RB3701	B_suis	snippy_assembly_520	4612	2	33	0	0			0.9996	0.9929	0.9962
08RB3277	B_suis	snippy_assembly_520	4607	9	33	0	0			0.9981	0.9929	0.9955
13T0009	F_tularensis	clair_520	640	202	18	148	11	window:129, qual:44, AF:16	window:11	0.7601	0.9726	0.8533
17T1131	F_tularensis	clair_520	640	202	18	148	11	window:129, qual:44, AF:16	window:11	0.7601	0.9726	0.8533
19T0042	F_tularensis	clair_520	744	103	15	121	15	window:111, qual:22, AF:9	window:15	0.8784	0.9802	0.9265
13T0036	F_tularensis	clair_520	739	102	15	119	15	window:115, qual:17, AF:11	window:15	0.8787	0.9801	0.9266
14T0026	F_tularensis	clair_520	723	119	13	135	13	window:127, qual:30, AF:20	window:13	0.8587	0.9823	0.9163
15T0767	F_tularensis	clair_520	638	208	11	146	11	window:134, qual:43, AF:20	window:11	0.7541	0.9831	0.8535
14T0114	F_tularensis	clair_520	53	43	0	9	0	window:8, qual:1, AF:1		0.5521	1	0.7114
16T0026	F_tularensis	clair_520	55	44	0	8	0	window:8		0.5556	1	0.7143
18T0200	F_tularensis	clair_520	60	36	3	5	3	window:5	window:3	0.625	0.9524	0.7547
13T0009	F_tularensis	PACU_520	727	80	19	155	19	distance:117, af:90, qual:12	distance:14, af:5	0.9009	0.9745	0.9363
17T1131	F_tularensis	PACU_520	646	196	12	153	12	distance:139, af:91, qual:4	distance:10, af:2	0.7672	0.9818	0.8613
19T0042	F_tularensis	PACU_520	740	81	19	168	19	distance:141, af:114, qual:1	distance:14, af:5	0.9013	0.975	0.9367
13T0036	F_tularensis	PACU_520	732	70	22	164	22	distance:124, af:106, qual:5	distance:14, af:8	0.9127	0.9708	0.9409
14T0026	F_tularensis	PACU_520	720	114	16	173	16	distance:154, af:111, qual:7	distance:12, af:4	0.8633	0.9783	0.9172
15T0767	F_tularensis	PACU_520	636	203	13	172	13	distance:154, af:106, qual:9	distance:10, af:3	0.758	0.98	0.8548
14T0114	F_tularensis	PACU_520	53	31	0	20	0	af:15, distance:6		0.631	1	0.7737
16T0026	F_tularensis	PACU_520	55	25	0	28	0	af:21, distance:6, qual:1		0.6875	1	0.8148
18T0200	F_tularensis	PACU_520	58	15	5	26	5	af:22, distance:5	af:4, distance:1	0.7945	0.9206	0.8529
13T0009	F_tularensis	snippy_assembly_520	696	3	50	0	0			0.9957	0.933	0.9633
17T1131	F_tularensis	snippy_assembly_520	632	77	26	0	0			0.8914	0.9605	0.9247
19T0042	F_tularensis	snippy_assembly_520	716	3	43	0	0			0.9958	0.9433	0.9689
13T0036	F_tularensis	snippy_assembly_520	708	2	46	0	0			0.9972	0.939	0.9672
14T0026	F_tularensis	snippy_assembly_520	687	7	49	0	0			0.9899	0.9334	0.9608
15T0767	F_tularensis	snippy_assembly_520	633	76	16	0	0			0.8928	0.9753	0.9323
14T0114	F_tularensis	snippy_assembly_520	52	1	1	0	0			0.9811	0.9811	0.9811
16T0026	F_tularensis	snippy_assembly_520	55	0	0	0	0			1	1	1
18T0200	F_tularensis	snippy_assembly_520	55	0	8	0	0			1	0.873	0.9322
14RA5914	B_anthracis	clair_520	108	6	0	42	0	AF:37, window:27, qual:1		0.9474	1	0.973
14RA5915	B_anthracis	clair_520	107	8	0	41	0	AF:27, window:25, qual:10		0.9304	1	0.964
14RA5916	B_anthracis	clair_520	105	9	0	34	0	AF:28, window:17, qual:3		0.9211	1	0.9589
12RA1944	B_anthracis	clair_520	101	9	0	33	0	window:31, qual:29, AF:6		0.9182	1	0.9573
12RA1947	B_anthracis	clair_520	94	16	0	11	0	qual:7, window:7, AF:2		0.8545	1	0.9216
09RA5721	B_anthracis	clair_520	1229	28	18	136	10	window:118, qual:57, AF:17	window:10	0.9777	0.9856	0.9816
22RA24624	B_anthracis	clair_520	1212	45	25	106	12	window:100, AF:15, qual:11	window:11, qual:1	0.9642	0.9798	0.9719
21RA23352	B_anthracis	clair_520	1207	41	25	168	11	window:152, qual:79, AF:8	window:10, qual:1	0.9671	0.9797	0.9734
14RA5914	B_anthracis	PACU_520	105	3	3	56	3	distance:40, af:38, qual:13	af:3	0.9722	0.9722	0.9722
14RA5915	B_anthracis	PACU_520	103	4	4	45	4	af:31, distance:26, qual:10	af:4	0.9626	0.9626	0.9626
14RA5916	B_anthracis	PACU_520	102	8	3	52	3	distance:38, af:34, qual:13	af:3	0.9273	0.9714	0.9488
12RA1944	B_anthracis	PACU_520	98	5	3	12	3	af:7, distance:6	af:3	0.9515	0.9703	0.9608
12RA1947	B_anthracis	PACU_520	93	10	1	15	1	af:9, distance:6	af:1	0.9029	0.9894	0.9442
09RA5721	B_anthracis	PACU_520	1213	28	34	206	29	distance:188, af:80, qual:13	af:21, distance:9	0.9774	0.9727	0.9751
22RA24624	B_anthracis	PACU_520	1188	39	49	175	44	distance:155, af:80, qual:20	af:34, distance:13, qual:1	0.9682	0.9604	0.9643
21RA23352	B_anthracis	PACU_520	1202	46	30	205	24	distance:194, af:83, qual:10	af:16, distance:12	0.9631	0.9756	0.9694
14RA5914	B_anthracis	snippy_assembly_520	108	1	0	0	0			0.9908	1	0.9954
14RA5915	B_anthracis	snippy_assembly_520	107	2	0	0	0			0.9817	1	0.9907
14RA5916	B_anthracis	snippy_assembly_520	105	4	0	0	0			0.9633	1	0.9813
12RA1944	B_anthracis	snippy_assembly_520	101	1	0	0	0			0.9902	1	0.9951
12RA1947	B_anthracis	snippy_assembly_520	94	8	0	0	0			0.9216	1	0.9592
09RA5721	B_anthracis	snippy_assembly_520	1232	0	15	0	0			1	0.988	0.9939
22RA24624	B_anthracis	snippy_assembly_520	1214	16	23	0	0			0.987	0.9814	0.9842
21RA23352	B_anthracis	snippy_assembly_520	1212	20	20	0	0			0.9838	0.9838	0.9838
Table S2. Extended results of SNP calling
