# Supplementary material for: Genomic outbreak investigation of biosafety-level-3 pathogens using nanopore sequencing
Source: Microb Genom. 2026 Jun 30;12(6):001742. doi: 10.1099/mgen.0.001742 (PMC13317016; doi:10.1099/mgen.0.001742)
Supplement: Table S3. [file mgen-12-01742-s004.xls]

## Sheet: 1871eadb-cc9b-452a-a58d-062185d
Strain;Region;Cluster;Species;Literature;Run accession number ONT;Run accession number Illumina
13T0009;Soest;C1-FraTu;F. tularensis;Linde et al. [4];ERR15335129;ERR5100391
17T1131;Soest;C1-FraTu;F. tularensis;Linde et al. [4];ERR15335130;ERR5100514
19T0042;Soest;C1-FraTu;F. tularensis;Linde et al. [4];ERR15335132;ERR5100568
13T0036;Ludwigsburg;C2-FraTu;F. tularensis;Linde et al. [4];ERR15335132;ERR5100393
14T0026;Ludwigsburg;C2-FraTu;F. tularensis;Linde et al. [4];ERR15335133;ERR5100407
15T0767;Ludwigsburg;C2-FraTu;F. tularensis;Linde et al. [4];ERR15335134;ERR5100472
14T0114;Hannover;C3-FraTu;F. tularensis;Linde et al. [4];ERR15335135;ERR5100427
16T0026;Hannover;C3-FraTu;F. tularensis;Linde et al. [4];ERR15335136;ERR5100493
18T0200;Hannover;C3-FraTu;F. tularensis;Linde et al. [4];ERR15335137;ERR5100548
14RA5914;Dobichau;C1-BaAn;Ba. anthracis;Abdel-Glil et al. [6];ERR15335117;SRR12435818
14RA5915;Dobichau;C1-BaAn;Ba. anthracis;Abdel-Glil et al. [6];ERR15335118;SRR12435815
14RA5916;Dobichau;C1-BaAn;Ba. anthracis;Abdel-Glil et al. [6];ERR15335119;SRR12435814
12RA1944;Stendal;C2-BaAn;Ba. anthracis;Abdel-Glil et al. [6];ERR15335115;ERR10820686
12RA1947;Stendal;C2-BaAn;Ba. anthracis;Abdel-Glil et al. [6];ERR15335116;ERR15342670
09RA5721;Bayern;C3-BaAn;Ba. anthracis;Abdel-Glil et al. [6];ERR15335112;ERR15342667
22RA24624;Bayern;C3-BaAn;Ba. anthracis;Abdel-Glil et al. [6];ERR15335114;ERR15342669
21RA23352;Bayern;C3-BaAn;Ba. anthracis;Abdel-Glil et al. [6];ERR15335113;ERR15342668
14RB8412;Mecklenburg;C1-BrSu;Br. suis;Melzer et al. [32];ERR15335126;ERR11526628
15RB2242;Biberach;C1-BrSu;Br. suis;Melzer et al. [32];ERR15335127;ERR11526630
15RB2997;Biberach;C1-BrSu;Br. suis;Melzer et al. [32];ERR15335128;ERR15342675
08RB3701;Mecklenburg;C2-BrSu;Br. suis;Melzer et al. [32];ERR15335121;ERR11526645
08RB3277;Mecklenburg;C2-BrSu;Br. suis;Melzer et al. [32];ERR15335122;ERR11526592
08RB3450;Mecklenburg;C2-BrSu;Br. suis;Melzer et al. [32];ERR15335120;ERR15342671
17RB15632;Mecklenburg;C3-BrSu;Br. suis;Melzer et al. [32];ERR15335123;ERR15342672
17RB15633;Mecklenburg;C3-BrSu;Br. suis;Melzer et al. [32];ERR15335125;ERR15342674
17RB15634;Mecklenburg;C3-BrSu;Br. suis;Melzer et al. [32];ERR15335124;ERR15342673
21RB23838;Istanbul;C1-BrMel;Br. melitensis;Akar et al. [31];ERR15335106;ERR15342661
21BR23839;Istanbul;C1-BrMel;Br. melitensis;Akar et al. [31];ERR15335109;ERR15342664
21RB23844;Sanliurfa;C1-BrMel;Br. melitensis;Akar et al. [31];ERR15335104;ERR15342659
21RB23854;Maras;C2-BrMel;Br. melitensis;Akar et al. [31];ERR15335105;ERR15342660
21RB23851;Maras;C2-BrMel;Br. melitensis;Akar et al. [31];ERR15335108;ERR15342663
21RB23871;Sanliurfa;C2-BrMel;Br. melitensis;Akar et al. [31];ERR15335107;ERR15342662
21RB23785;Adiyaman;C3-BrMel;Br. melitensis;Akar et al. [31];ERR15335110;ERR15342665
21RB23800;Aydin;C3-BrMel;Br. melitensis;Akar et al. [31];ERR15335111;ERR15342666
Table S3. Data summary
